# Supplementary material for: Aging‐affiliated post‐translational modifications of skeletal muscle myosin affect biochemical properties, myofibril structure, muscle function, and proteostasis
Source: Aging Cell. 2024 Mar 20;23(6):e14134. doi: 10.1111/acel.14134 (PMC11296117; doi:10.1111/acel.14134)
Supplement: Supplementary file 1 — Data S1. [file ACEL-23-e14134-s002.xlsx]

## Sheet: PTM Lines Gels 
Summary:
Line	Gel 1	Gel 2	Gel 3	Gel 4	Gel 5	Mean	STDEV	SEM
pwMhc2	1	1	1	1	1	1	-----	-----
N81T-3	0.947533	0.961129	0.956409	0.94563	0.94563	0.951266	0.00709202	0.00317165
N81T-7	0.900681	0.934538	0.924494	0.931224	0.931224	0.924432	0.0137705	0.00615837
N81T-8	0.955295	0.945101	0.924238	0.91629	0.91629	0.931443	0.0177945	0.00795794
R908M-2	0.954201	0.953292	0.932185	0.944029	0.944029	0.945547	0.00891665	0.00398765
R908M-8	0.97088	0.960976	0.941962	0.933612	0.933612	0.948208	0.0168979	0.00755697
R908M-9	0.924734	0.933183	0.923582	0.930261	0.930261	0.928404	0.004076	0.00182284
N1168D-1	0.922294	0.941923	0.927549	0.93931	0.93931	0.934077	0.00862796	0.00385854
N1168D-2	0.905877	0.924029	0.916278	0.936537	0.936537	0.923852	0.0132505	0.0059258
R908E-4	0.966242	0.980813	0.98752	0.975869	0.976374	0.977363	0.00777745	0.00347818
R908E-5	0.978282	0.972491	0.992012	0.974133	0.985098	0.980403	0.00811197	0.00362778
R908E-8	0.982917	0.98613	0.988278	0.981806	0.974449	0.982716	0.00528661	0.00236424
Gel1
Line	Pixels	Protein	Mhc/Actin	Normalized
pwMhc2	14042.2	Mhc	3.05888	1
pwMhc2	4590.62	Actin
N81T-3	19447.5	Mhc	2.89839	0.947533
N81T-3	6709.74	Actin
N81T-7	16057.6	Mhc	2.75508	0.900681
N81T-7	5828.38	Actin
N81T-8	18002.2	Mhc	2.92214	0.955295
N81T-8	6160.62	Actin
R908M-2	25984	Mhc	2.91879	0.954201
R908M-2	8902.33	Actin
R908M-8	17602	Mhc	2.96981	0.97088
R908M-8	5926.96	Actin
R908M-9	23256.6	Mhc	2.82866	0.924734
R908M-9	8221.79	Actin
N1168D-1	24738.4	Mhc	2.82119	0.922294
N1168D-1	8768.79	Actin
N1168D-2	23422.7	Mhc	2.77097	0.905877
N1168D-2	8452.86	Actin
Gel 2
Line	Pixels	Protein	Mhc/Actin	Normalized
pwMhc2	14745.8	Mhc	2.67885	1
pwMhc2	5504.54	Actin
N81T-3	21680.7	Mhc	2.57472	0.961129
N81T-3	8420.59	Actin
N81T-7	17962.8	Mhc	2.50349	0.934538
N81T-7	7175.12	Actin
N81T-8	16983.8	Mhc	2.53178	0.945101
N81T-8	6708.25	Actin
R908M-2	25792	Mhc	2.55373	0.953292
R908M-2	10099.8	Actin
R908M-8	17102.8	Mhc	2.57431	0.960976
R908M-8	6643.64	Actin
R908M-9	21796.7	Mhc	2.49986	0.933183
R908M-9	8719.17	Actin
N1168D-1	24257.7	Mhc	2.52327	0.941923
N1168D-1	9613.59	Actin
N1168D-2	23221.7	Mhc	2.47534	0.924029
N1168D-2	9381.25	Actin
Gel 3
Line	Pixels	Protein	Mhc/Actin	Normalized
pwMhc2	18822.8	Mhc	2.16396	1
pwMhc2	8698.33	Actin
N81T-3	19565.2	Mhc	2.06963	0.956409
N81T-3	9453.5	Actin
N81T-7	21121.2	Mhc	2.00057	0.924494
N81T-7	10557.6	Actin
N81T-8	18339.7	Mhc	2.00001	0.924238
N81T-8	9169.79	Actin
R908M-2	19898.7	Mhc	2.01721	0.932185
R908M-2	9864.48	Actin
R908M-8	18040.8	Mhc	2.03837	0.941962
R908M-8	8850.6	Actin
R908M-9	19409.8	Mhc	1.99859	0.923582
R908M-9	9711.72	Actin
N1168D-1	20880.6	Mhc	2.00718	0.927549
N1168D-1	10403	Actin
N1168D-2	18115.3	Mhc	1.98279	0.916278
N1168D-2	9136.31	Actin
Gel 4
Line	Pixels	Protein	Mhc/Actin	Normalized
pwMhc2	19628.5	Mhc	1.90047	1
pwMhc2	10328.2	Actin
N81T-3	18927.4	Mhc	1.79714	0.94563
N81T-3	10531.9	Actin
N81T-7	20479.1	Mhc	1.76976	0.931224
N81T-7	11571.6	Actin
N81T-8	23615.3	Mhc	1.74138	0.91629
N81T-8	13561.2	Actin
R908M-2	21933.2	Mhc	1.7941	0.944029
R908M-2	12225.2	Actin
R908M-8	14187.1	Mhc	1.7743	0.933612
R908M-8	7995.86	Actin
R908M-9	21047.7	Mhc	1.76793	0.930261
R908M-9	11905.3	Actin
N1168D-1	20996.8	Mhc	1.78513	0.93931
N1168D-1	11762.1	Actin
N1168D-2	21294.5	Mhc	1.77986	0.936537
N1168D-2	11964.2	Actin
Gel 5
Line	Pixels	Protein	Mhc/Actin	Normalized
pwMhc2	15710.4	Mhc	2.274	1
pwMhc2	6908.72	Actin
N81T-3	14963.4	Mhc	2.15328	0.946916
N81T-3	6949.13	Actin
N81T-7	14723	Mhc	2.12631	0.935053
N81T-7	6924.2	Actin
N81T-8	13980.7	Mhc	2.08056	0.914935
N81T-8	6719.67	Actin
R908M-2	15105.7	Mhc	2.12554	0.934717
R908M-2	7106.77	Actin
R908M-8	16130.9	Mhc	2.11315	0.929266
R908M-8	7633.6	Actin
R908M-9	18353.3	Mhc	2.08325	0.91612
R908M-9	8809.94	Actin
N1168D-1	17232.2	Mhc	2.07204	0.911191
N1168D-1	8316.53	Actin
N1168D-2	12828.6	Mhc	2.09147	0.919735
N1168D-2	6133.77	Actin
Gel 1
Line	Pixels	Protein	Mhc/Actin	Normalized
pwMhc2	20793.1	Mhc	1.91858	1
pwMhc2	10837.7	Actin
R908E-4	14538.3	Mhc	1.85381	0.966242
R908E-4	7842.41	Actin
R908E-5	18023.8	Mhc	1.87691	0.978282
R908E-5	9602.89	Actin
R908E-8	16313.7	Mhc	1.8858	0.982917
R908E-8	8650.77	Actin
Gel 2/3
Line	Pixels	Protein	Mhc/Actin	Normalized
pwMhc2	21447.5	Mhc	1.90438	1
pwMhc2	11262.2	Actin
R908E-4	17421.2	Mhc	1.86784	0.980813
R908E-4	9326.94	Actin
R908E-5	20071	Mhc	1.85199	0.972491
R908E-5	10837.5	Actin
R908E-8	18675.5	Mhc	1.87797	0.98613
R908E-8	9944.53	Actin
R908E-4	18978.5	Mhc	1.88061	0.98752
R908E-4	10091.6	Actin
R908E-5	19165.2	Mhc	1.88917	0.992012
R908E-5	10144.8	Actin
R908E-8	21419.6	Mhc	1.88206	0.988278
R908E-8	11380.9	Actin
Gel 4
Line	Pixels	Protein	Mhc/Actin	Normalized
pwMhc2	20457.4	Mhc	2.0895	1
pwMhc2	9790.6	Actin
R908E-4	20849.7	Mhc	2.03907	0.975869
R908E-4	10225.1	Actin
R908E-5	17656	Mhc	2.03545	0.974133
R908E-5	8674.23	Actin
R908E-8	17533.9	Mhc	2.05148	0.981806
R908E-8	8546.94	Actin
Gel 5
Line	Pixels	Protein	Mhc/Actin	Normalized
pwMhc2	19874.2	Mhc	1.89023	1
pwMhc2	10514.2	Actin
R908E-4	20094.7	Mhc	1.84557	0.976374
R908E-4	10888.1	Actin
R908E-5	19270.1	Mhc	1.86206	0.985098
R908E-5	10348.8	Actin
R908E-8	21170.8	Mhc	1.84194	0.974449
R908E-8	11493.8	Actin

## Sheet: Alanine Lines Gels
Summary:
Line	Gel 1	Gel 2	Gel 3	Gel 4	Gel 5	Mean	STDEV	SEM
N81A-4	0.884393	0.869502	0.860573	0.896326	0.880508	0.87826	0.0137713	0.0061587
N81A-2b	0.91274	0.894001	0.903855	0.902121	0.938747	0.910293	0.0172429	0.00771128
N81A-5b	1.02161	0.94765	1.00965	1.01284	0.9468	0.987709	0.0372163	0.0166436
N81A-9b	0.92925	0.938291	0.908668	0.898187	0.888613	0.912602	0.0208316	0.00931617
R908A-2	0.976017	0.983629	0.97316	0.97695	0.945346	0.97102	0.0148563	0.00664396
R908A-3	0.960805	0.948083	0.983985	0.95665	0.945194	0.958944	0.0153525	0.00686587
N1168A-1	0.931741	0.937632	0.921269	0.935709	0.927334	0.930737	0.00660475	0.00295373
N1168A-2	0.952291	0.963095	0.962624	0.954818	0.970537	0.960673	0.00727154	0.00325193
N1168A-3	0.942655	0.952655	0.965243	0.95979	0.938528	0.951774	0.0112367	0.0050252
Gel1
Line	Protein	Pixels	Mhc/Actin	Norm.
pwMhc2	Mhc	12910	2.65211	1
pwMhc2	Actin	4867.82
N81A-4	Mhc	12013.5	2.34551	0.884393
N81A-4	Actin	5121.89
R908A-2	Mhc	12901.9	2.58851	0.976017
R908A-2	Actin	4984.31
R908A-3	Mhc	14012.5	2.54817	0.960805
R908A-3	Actin	5499.06
N1168A-1	Mhc	13101	2.47108	0.931741
N1168A-1	Actin	5301.74
N1168A-2	Mhc	14167.6	2.52559	0.952291
N1168A-2	Actin	5609.61
Gel2
Line	Protein	Pixels	Mhc/Actin	Norm.
pwMhc2	Mhc	13909.1	3.26684	1
pwMhc2	Actin	4257.65
N81A-4	Mhc	11003.9	2.84052	0.869502
N81A-4	Actin	3873.91
R908A-2	Mhc	13767	3.21336	0.983629
R908A-2	Actin	4284.31
R908A-3	Mhc	13934.7	3.09724	0.948083
R908A-3	Actin	4499.06
N1168A-1	Mhc	20220.2	3.06309	0.937632
N1168A-1	Actin	6601.23
N1168A-2	Mhc	18167.6	3.14628	0.963095
N1168A-2	Actin	5774.31
Gel3
Line	Protein	Pixels	Mhc/Actin	Norm.
pwMhc2	Mhc	17138.9	3.77248	1
pwMhc2	Actin	4543.13
N81A-4	Mhc	12936.8	3.2465	0.860573
N81A-4	Actin	3984.84
R908A-2	Mhc	17163.5	3.67123	0.97316
R908A-2	Actin	4675.13
R908A-3	Mhc	24887.6	3.71207	0.983985
R908A-3	Actin	6704.5
N1168A-1	Mhc	22087.3	3.47547	0.921269
N1168A-1	Actin	6355.18
N1168A-2	Mhc	22136.7	3.63148	0.962624
N1168A-2	Actin	6095.77
Gel 4
Line	Protein	Pixels	Mhc/Actin	Norm.
pwMhc2	Mhc	12115.4	2.76481	1
pwMhc2	Actin	4382.01
N81A-4	Mhc	10693.1	2.47817	0.896326
N81A-4	Actin	4314.89
R908A-2	Mhc	12789.3	2.70109	0.97695
R908A-2	Actin	4734.89
R908A-3	Mhc	11330.6	2.64496	0.95665
R908A-3	Actin	4283.84
N1168A-1	Mhc	12480.6	2.58706	0.935709
N1168A-1	Actin	4824.26
N1168A-2	Mhc	11757.3	2.63989	0.954818
N1168A-2	Actin	4453.72
Gel 5
Line	Protein	Pixels	Mhc/Actin	Norm.
pwMhc2	Mhc	7062.88	2.42858	1
pwMhc2	Actin	2908.23
N81A-4	Mhc	8489.42	2.13839	0.880508
N81A-4	Actin	3970.01
R908A-2	Mhc	13520.7	2.29585	0.945346
R908A-2	Actin	5889.18
R908A-3	Mhc	13331.9	2.29548	0.945194
R908A-3	Actin	5807.89
N1168A-1	Mhc	13016.7	2.25211	0.927334
N1168A-1	Actin	5779.77
N1168A-2	Mhc	12765.1	2.35703	0.970537
N1168A-2	Actin	5415.77
Gel 1 N81A 2nd injection lines
Line	Protein	Pixels	Mhc/Actin	Norm.
pwMhc2	Mhc	11546	2.52895	1
pwMhc2	Actin	4565.53
N81A-2b	Mhc	10734.6	2.30827	0.91274
N81A-2b	Actin	4650.48
N81A-5b	Mhc	12072.5	2.58359	1.02161
N81A-5b	Actin	4672.77
N81A-9b	Mhc	10776.3	2.35003	0.92925
N81A-9b	Actin	4585.6
Gel 2 N81A 2nd injection lines
Line	Protein	Pixels	Mhc/Actin	Norm.
pwMhc2	Mhc	11542.1	2.50747	1
pwMhc2	Actin	4603.06
N81A-2b	Mhc	11653.2	2.24168	0.894001
N81A-2b	Actin	5198.43
N81A-5b	Mhc	14732.2	2.37621	0.94765
N81A-5b	Actin	6199.89
N81A-9b	Mhc	10276.9	2.35274	0.938291
N81A-9b	Actin	4368.06
Gel 3 N81A 2nd injection lines
Line	Protein	Pixels	Mhc/Actin	Norm.
pwMhc2	Mhc	16578.9	2.10861	1
pwMhc2	Actin	7862.48
N81A-2b	Mhc	13185.8	1.90588	0.903855
N81A-2b	Actin	6918.48
N81A-5b	Mhc	14571.9	2.12896	1.00965
N81A-5b	Actin	6844.6
N81A-9b	Mhc	13286.3	1.91603	0.908668
N81A-9b	Actin	6934.31
Gel 4 N81A 2nd injection lines
Line	Protein	Pixels	Mhc/Actin	Norm.
pwMhc2	Mhc	14954.9	1.96084	1
pwMhc2	Actin	7626.77
N81A-2b	Mhc	10775.9	1.76892	0.902121
N81A-2b	Actin	6091.82
N81A-5b	Mhc	13781.6	1.98602	1.01284
N81A-5b	Actin	6939.31
N81A-9b	Mhc	10914.3	1.7612	0.898187
N81A-9b	Actin	6197.06
Gel 5 N81A 2nd injection lines
Line	Protein	Pixels	Mhc/Actin	Norm.
pwMhc2	Mhc	12106.4	2.14823	1
pwMhc2	Actin	5635.53
N81A-2b	Mhc	12028.1	2.01664	0.938747
N81A-2b	Actin	5964.41
N81A-5b	Mhc	12986	2.03394	0.9468
N81A-5b	Actin	6384.65
N81A-9b	Mhc	10664.4	1.90894	0.888613
N81A-9b	Actin	5586.53
Gel 1 N1168A 2nd injection lines
Line	Protein	Pixels	Mhc/Actin	Norm.
pwMhc2	Mhc	51237	1.96453	1
pwMhc2	Actin	26081.1
N1168A-3	Mhc	59023.9	1.85187	0.942655
N1168A-3	Actin	31872.6
N1168A-3	Mhc	53979.3	1.87151	0.952655
N1168A-3	Actin	28842.6
N1168A-3	Mhc	61023.7	1.89624	0.965243
N1168A-3	Actin	32181.3
N1168A-3	Mhc	66034.7	1.88553	0.95979
N1168A-3	Actin	35021.8
N1168A-3	Mhc	51021.8	1.84376	0.938528
N1168A-3	Actin	27672.7

## Sheet: UAS Lines Gels
Summary:
Line	Gel 1	Gel 2	Gel 3	Gel 4	Gel 5	Mean	STDEV	SEM
pwMhc2	1	1	1	1	1	1	-----	-----
fln:Mhc10/Mhc10	0.102375	0.0652823	0.103065	0.126986	0.0700572	0.0935529	0.0256774	0.0114833
pUASattB-Mhc	0.591377	0.52726	0.58821	0.554445	0.518035	0.555865	0.0337592	0.0150976
pUASattB-N81T-1	0.571065	0.50967	0.577412	0.52911	0.500112	0.537474	0.0352219	0.0157517
pUASattB-N81T-2	0.517092	0.51809	0.508427	0.470763	0.509132	0.504701	0.0194816	0.00871243
pUASattB-R908E	0.589962	0.506591	0.497112	0.501756	0.488678	0.51682	0.0414176	0.0185225
pUASattB-N1168D-1	0.41096	0.480982	0.525672	0.460019	0.460806	0.467688	0.0414221	0.0185245
pUASattB-N1168D-2	0.452922	0.490667	0.508779	0.442117	0.477734	0.474444	0.0272082	0.0121679
pUASattB Mimic Lines
Gel 1
Line	Protein	Pixels	Mhc/Actin	Normalized
pwMhc2	Mhc	12788.7	2.59322	1
pwMhc2	Actin	4931.6
fln:Mhc10/Mhc10	Mhc	1152.09	0.265481	0.102375
fln:Mhc10/Mhc10	Actin	4339.65
pUASattB-Mhc	Mhc	9911.23	1.53357	0.591377
pUASattB-Mhc	Actin	6462.84
pUASattB-N81T-1	Mhc	9024.86	1.4809	0.571065
pUASattB-N81T-1	Actin	6094.18
pUASattB-N81T-2	Mhc	4904.5	1.34093	0.517092
pUASattB-N81T-2	Actin	3657.53
pUASattB-R908E	Mhc	7807.81	1.5299	0.589962
pUASattB-R908E	Actin	5103.48
pUASattB-N1168D-1	Mhc	5117.15	1.06571	0.41096
pUASattB-N1168D-1	Actin	4801.65
pUASattB-N1168D-2	Mhc	5204.74	1.17453	0.452922
pUASattB-N1168D-2	Actin	4431.35
Gel 2
Line	Protein	Pixels	Mhc/Actin	Normalized
pwMhc2	Mhc	133516	4.23093	1
pwMhc2	Actin	31557
fln:Mhc10/Mhc10	Mhc	8499.31	0.276205	0.0652823
fln:Mhc10/Mhc10	Actin	30771.8
pUASattB-Mhc	Mhc	85278.7	2.2308	0.52726
pUASattB-Mhc	Actin	38227.9
pUASattB-N81T-1	Mhc	61469.4	2.15638	0.50967
pUASattB-N81T-1	Actin	28505.9
pUASattB-N81T-2	Mhc	49258.3	2.192	0.51809
pUASattB-N81T-2	Actin	22471.8
pUASattB-R908E	Mhc	72122.9	2.14335	0.506591
pUASattB-R908E	Actin	33649.6
pUASattB-N1168D-1	Mhc	71688	2.035	0.480982
pUASattB-N1168D-1	Actin	35227.5
pUASattB-N1168D-2	Mhc	69446	2.07598	0.490667
pUASattB-N1168D-2	Actin	33452.2
Gel 3
Line	Protein	Pixels	Mhc/Actin	Normalized
pwMhc2	Mhc	71075.3	2.01614	1
pwMhc2	Actin	35253.2
fln:Mhc10/Mhc10	Mhc	7286.04	0.207793	0.103065
fln:Mhc10/Mhc10	Actin	35064
pUASattB-Mhc	Mhc	49500.7	1.18591	0.58821
pUASattB-Mhc	Actin	41740.6
pUASattB-N81T-1	Mhc	51111.7	1.16414	0.577412
pUASattB-N81T-1	Actin	43905
pUASattB-N81T-2	Mhc	42828.9	1.02506	0.508427
pUASattB-N81T-2	Actin	41781.9
pUASattB-R908E	Mhc	40977.9	1.00225	0.497112
pUASattB-R908E	Actin	40886.1
pUASattB-N1168D-1	Mhc	41887.6	1.05983	0.525672
pUASattB-N1168D-1	Actin	39523.1
pUASattB-N1168D-2	Mhc	40148.5	1.02577	0.508779
pUASattB-N1168D-2	Actin	39139.9
Gel 4
Line	Protein	Pixels	Mhc/Actin	Normalized
pwMhc2	Mhc	30180.9	2.01201	1
pwMhc2	Actin	15000.4
fln:Mhc10/Mhc10	Mhc	909.033	0.255496	0.126986
fln:Mhc10/Mhc10	Actin	3557.91
pUASattB-Mhc	Mhc	15850.1	1.11555	0.554445
pUASattB-Mhc	Actin	14208.4
pUASattB-N81T-1	Mhc	17051.9	1.06458	0.52911
pUASattB-N81T-1	Actin	16017.5
pUASattB-N81T-2	Mhc	12559.1	0.947179	0.470763
pUASattB-N81T-2	Actin	13259.5
pUASattB-R908E	Mhc	12917.8	1.00954	0.501756
pUASattB-R908E	Actin	12795.7
pUASattB-N1168D-1	Mhc	13498.3	0.925562	0.460019
pUASattB-N1168D-1	Actin	14583.9
pUASattB-N1168D-2	Mhc	16945.8	0.889543	0.442117
pUASattB-N1168D-2	Actin	19050
Gel 5
Line	Protein	Pixels	Mhc/Actin	Normalized
pwMhc2	Mhc	140902	2.03018	1
pwMhc2	Actin	69403.7
fln:Mhc10/Mhc10	Mhc	7129.62	0.142229	0.0700572
fln:Mhc10/Mhc10	Actin	50127.8
pUASattB-Mhc	Mhc	79921.6	1.05171	0.518035
pUASattB-Mhc	Actin	75992.4
pUASattB-N81T-1	Mhc	63691.3	1.01532	0.500112
pUASattB-N81T-1	Actin	62730.3
pUASattB-N81T-2	Mhc	64327.9	1.03363	0.509132
pUASattB-N81T-2	Actin	62234.8
pUASattB-R908E	Mhc	57635.7	0.992106	0.488678
pUASattB-R908E	Actin	58094.3
pUASattB-N1168D-1	Mhc	55834.9	0.93552	0.460806
pUASattB-N1168D-1	Actin	59683.3
pUASattB-N1168D-2	Mhc	62067.5	0.969888	0.477734
pUASattB-N1168D-2	Actin	63994.5

## Sheet: PTM Flight
Homozygotes									Homozygotes									Homozygotes									Homozygotes									Homozygotes									Homozygotes
pwMhc-2 female 2 day									N81A-4: 2-day adult female X-Link									N81T-3: 2-day adult female									R908A-2: 2-day adult female									R908E-4: 2-day adult female									R908M-2: 2-day adult female
Cohort	U	H	D	N	Total	Flight Index (FI)			Cohort	U	H	D	N	Total	Flight Index (FI)			Cohort	U	H	D	N	Total	Flight Index (FI)			Cohort	U	H	D	N	Total	Flight Index (FI)			Cohort	U	H	D	N	Total	Flight Index (FI)			Cohort	U	H	D	N
1	5	3	3	0	11	4.36364			1	0	1	1	11	13	0.461538			1	0	1	2	10	13	0.615385			1	0	0	3	8	11	0.545455			1	0	0	1	10	11	0.181818			1	8	3	3	2
2	6	6	2	0	14	4.57143			2	0	0	1	10	11	0.181818			2	0	1	0	8	9	0.444444			2	0	0	3	10	13	0.461538			2	0	0	0	10	10	0			2	6	3	3	2
3	5	2	3	0	10	4.4			3	0	1	1	9	11	0.545455			3	0	0	3	10	13	0.461538			3	0	1	2	9	12	0.666667			3	0	1	1	10	12	0.5			3	6	4	3	2
4	8	4	3	0	15	4.66667			4	0	0	2	10	12	0.333333			4	0	0	3	9	12	0.5			4	0	0	3	10	13	0.461538			4	0	0	0	10	10	0			4	8	5	2	1
5	7	4	4	0	15	4.4			5	0	1	1	11	13	0.461538			5	0	0	2	10	12	0.333333			5	0	1	2	12	15	0.533333			5	0	0	2	11	13	0.307692			5	6	5	4	3
6	7	3	4	0	14	4.42857			6	0	1	2	12	15	0.533333			6	0	0	0	8	8	0			6	0	0	3	9	12	0.5			6	0	0	0	10	10	0			6	8	4	3	3
7	7	4	4	0	15	4.4			7	0	0	1	10	11	0.181818			7	0	0	2	10	12	0.333333			7	0	1	2	10	13	0.615385			7	0	0	2	12	14	0.285714			7	6	5	5	2
8	7	3	2	0	12	4.83333			8	0	1	1	11	13	0.461538			8	0	0	1	9	10	0.2			8	0	1	1	11	13	0.461538			8	0	0	1	10	11	0.181818			8	9	4	3	2
9	7	3	3	0	13	4.61538			9	0	1	2	12	15	0.533333			9	0	1	2	10	13	0.615385			9	0	0	3	8	11	0.545455			9	0	1	0	12	13	0.307692			9	7	4	4	2
10	7	3	3	0	13	4.61538			10	0	0	1	9	10	0.2			10	0	0	2	10	12	0.333333			10	0	1	1	7	9	0.666667			10	0	0	2	9	11	0.363636			10	9	3	2	1
Total	66	35	31	0	132	4.52944			Totals	0	6	13	105	124	0.389371			Totals	0	3	17	94	114	0.383675			Totals	0	5	23	94	122	0.545758			Totals	0	2	9	104	115	0.212837			Totals	73	40	32	20
Percent	50	26.5152	23.4848	0	100				Percent	0	4.83871	10.4839	84.6774	100				Percent	0	2.63158	14.9123	82.4561	100				Percent	0	4.09836	18.8525	77.0492	100				Percent	0	1.73913	7.82609	90.4348	100				Percent	44.2424	24.2424	19.3939	12.1212
				Total N	132								Total N	124								Total N	114								Total N	122								Total N	115								Total N
				FI overall	4.52944								FI overall	0.389371								FI overall	0.383675								FI overall	0.545758								FI overall	0.212837								FI overall
				STDEV	0.154793								STDEV	0.151509								STDEV	0.188329								STDEV	0.0800089								STDEV	0.172025								STDEV
				SEM	0.013473								SEM	0.0136059								SEM	0.0176387								SEM	0.00724367								SEM	0.0160414								SEM
Heterozygotes																		N81T-7: 2-day adult female									R908A-3: 2-day adult female									R908E-5: 2-day adult female									R908M-8: 2-day adult female
pwMhc-2*yw female 2 day									N81A-2b: 2-day adult female									Cohort	U	H	D	N	Total	Flight Index (FI)			Cohort	U	H	D	N	Total	Flight Index (FI)			Cohort	U	H	D	N	Total	Flight Index (FI)			Cohort	U	H	D	N
Cohort	U	H	D	N	Total	Flight Index (FI)			Cohort	U	H	D	N	Total	Flight Index (FI)			1	0	0	1	10	11	0.181818			1	0	0	2	9	11	0.363636			1	0	0	2	9	11	0.363636			1	8	3	3	2
1	8	1	0	0	9	5.77778			1	0	1	0	10	11	0.363636			2	0	1	2	10	13	0.615385			2	0	1	1	9	11	0.545455			2	0	1	0	12	13	0.307692			2	8	3	3	1
2	9	3	3	0	15	4.8			2	0	0	2	11	13	0.307692			3	0	0	1	10	11	0.181818			3	0	0	3	9	12	0.5			3	0	0	3	10	13	0.461538			3	7	4	2	2
3	9	3	1	0	13	5.23077			3	0	1	1	12	14	0.428571			4	0	0	2	10	12	0.333333			4	0	1	1	9	11	0.545455			4	0	0	1	10	11	0.181818			4	9	4	2	1
4	8	0	1	0	9	5.55556			4	0	0	2	12	14	0.285714			5	0	1	2	10	13	0.615385			5	0	1	0	10	11	0.363636			5	0	1	0	10	11	0.363636			5	6	3	4	2
5	12	1	1	0	14	5.57143			5	0	0	2	10	12	0.333333			6	0	0	2	10	12	0.333333			6	0	0	2	9	11	0.363636			6	0	0	0	10	10	0			6	8	4	3	3
6	11	1	0	0	12	5.83333			6	0	0	1	14	15	0.133333			7	0	0	1	11	12	0.166667			7	0	0	2	10	12	0.333333			7	0	0	1	9	10	0.2			7	9	5	3	3
7	11	1	1	0	13	5.53846			7	0	1	0	10	11	0.363636			8	0	0	2	10	12	0.333333			8	0	0	3	9	12	0.5			8	0	1	0	12	13	0.307692			8	8	6	5	1
8	14	1	0	0	15	5.86667			8	0	0	1	12	13	0.153846			9	0	1	0	11	12	0.333333			9	0	1	1	8	10	0.6			9	0	0	2	10	12	0.333333			9	8	4	3	2
9	12	1	1	0	14	5.57143			9	0	1	1	12	14	0.428571			10	0	0	2	10	12	0.333333			10	0	0	3	9	12	0.5			10	0	0	0	11	11	0			10	8	4	2	3
10	11	7	0	0	18	5.22222			10	0	1	0	11	12	0.333333			Totals	0	3	15	102	120	0.342774			Totals	0	4	18	91	113	0.461515			Totals	0	3	9	103	115	0.251935				79	40	30	20
Total	105	19	8	0	132	5.49676			Totals	0	5	10	114	129	0.313167			Percent	0	2.5	12.5	85	100				Percent	0	3.53982	15.9292	80.531	100				Percent	0	2.6087	7.82609	89.5652	100				Percent	46.7456	23.6686	17.7515	11.8343
Percent	79.5455	14.3939	6.06061	0	100				Percent	0	3.87597	7.75194	88.3721	100								Total N	120								Total N	113								Total N	115								Total N
				Total N	132								Total N	129								FI overall	0.342774								FI overall	0.461515								FI overall	0.251935								FI overall
				FI overall	5.49676								FI overall	0.313167								STDEV	0.160522								STDEV	0.0959654								STDEV	0.155022								STDEV
				STDEV	0.329482								STDEV	0.100582								SEM	0.0146536								SEM	0.00902767								SEM	0.0144559								SEM
				SEM	0.0286777								SEM	0.00885577
																		N81T-8: 2-day adult female																		R908E-8: 2-day adult female									R908M-9: 2-day adult female
pwMhc-2*yw female 7 day									N81A-5b: 2-day adult female									Cohort	U	H	D	N	Total	Flight Index (FI)												Cohort	U	H	D	N	Total	Flight Index (FI)			Cohort	U	H	D	N
Cohort	U	H	D	N	Total	Flight Index (FI)			Cohort	U	H	D	N	Total	Flight Index (FI)			1	0	0	0	11	11	0												1	0	1	0	12	13	0.307692			1	6	3	3	2
1	9	2	1	0	12	5.33333			1	0	1	0	13	14	0.285714			2	0	2	1	11	14	0.714286												2	0	0	0	9	9	0			2	7	3	4	2
2	10	2	1	0	13	5.38462			2	0	1	1	12	14	0.428571			3	0	0	0	11	11	0												3	0	0	0	12	12	0			3	6	3	3	1
3	10	3	1	0	14	5.28571			3	0	0	2	11	13	0.307692			4	0	0	2	11	13	0.307692												4	0	0	1	11	12	0.166667			4	8	2	3	3
4	7	3	1	0	11	5.09091			4	0	1	0	10	11	0.363636			5	0	0	1	10	11	0.181818												5	0	0	1	10	11	0.181818			5	8	5	1	3
5	11	2	1	0	14	5.42857			5	0	1	1	12	14	0.428571			6	0	0	1	10	11	0.181818												6	0	0	0	10	10	0			6	7	5	4	2
6	9	3	0	0	12	5.5			6	0	1	0	14	15	0.266667			7	0	1	0	10	11	0.363636												7	0	0	0	12	12	0			7	7	4	3	2
7	10	2	1	0	13	5.38462			7	0	0	2	12	14	0.285714			8	0	0	1	9	10	0.2												8	0	2	0	10	12	0.666667			8	7	3	3	2
8	9	2	2	0	13	5.07692			8	0	0	1	12	13	0.153846			9	0	0	2	9	11	0.363636												9	0	0	0	10	10	0			9	8	4	2	3
9	9	2	1	0	12	5.33333			9	0	1	0	11	12	0.333333			10	0	0	0	11	11	0												10	0	0	2	12	14	0.285714			10	9	5	3	1
10	10	3	1	0	14	5.28571			10	0	0	1	12	13	0.153846			Totals	0	3	8	103	114	0.231289												Totals	0	3	4	108	115	0.160856				73	37	29	21
Total	94	24	10	0	128	5.31037			Totals	0	6	8	119	133	0.300759			Percent	0	2.63158	7.01754	90.3509	100													Percent	0	2.6087	3.47826	93.913	100				Percent	45.625	23.125	18.125	13.125
Percent	73.4375	18.75	7.8125	0	100				Percent	0	4.51128	6.01504	89.4737	100								Total N	114																	Total N	115								Total N
				Total N	128								Total N	133								FI overall	0.231289																	FI overall	0.160856								FI overall
				FI overall	5.31037								FI overall	0.300759								STDEV	0.221237																	STDEV	0.216754								STDEV
				STDEV	0.135764								STDEV	0.0957523								SEM	0.0207207																	SEM	0.0202124								SEM
				SEM	0.012								SEM	0.00830278
																		Heterozygotes
pwMhc-2*yw female 14 day									N81A-9b: 2-day adult female									Hetero: N81T-3: 2-day adult female																		Heterozygotes
Cohort	U	H	D	N	Total	Flight Index (FI)			Cohort	U	H	D	N	Total	Flight Index (FI)			Cohort	U	H	D	N	Total	Flight Index (FI)												Hetero: R908E-4/+: 2-day adult female
1	9	2	1	2	14	4.57143			1	0	1	1	12	14	0.428571			1	10	2	1	1	14	5												Cohort	U	H	D	N	Total	Flight Index (FI)
2	8	2	1	1	12	4.83333			2	0	1	0	11	12	0.333333			2	9	1	0	2	12	4.83333												1	10	2	1	0	13	5.38462
3	8	2	2	2	14	4.28571			3	0	0	1	13	14	0.142857			3	8	2	3	1	14	4.42857												2	11	3	2	0	16	5.125
4	6	2	3	0	11	4.54545			4	0	1	0	12	13	0.307692			4	10	2	2	1	15	4.8												3	11	2	2	0	15	5.2
5	9	4	1	1	15	4.8			5	0	1	0	11	12	0.333333			5	10	2	2	1	15	4.8												4	12	3	1	0	16	5.375
6	7	3	1	0	11	5.09091			6	0	0	1	12	13	0.153846			6	8	1	2	0	11	5.09091												5	11	2	1	1	15	5.06667
7	8	3	3	2	16	4.125			7	0	1	1	11	13	0.461538			7	7	3	2	2	14	4.14286												6	10	2	1	0	13	5.38462
8	8	4	3	1	16	4.375			8	0	1	1	12	14	0.428571			8	8	3	1	0	12	5.16667												7	10	3	0	0	13	5.53846
9	9	2	2	2	15	4.4			9	0	0	1	11	12	0.166667			9	9	1	2	2	14	4.42857												8	11	2	0	0	13	5.69231
10	8	2	1	1	12	4.83333			10	0	1	0	13	14	0.285714			10	10	2	3	2	17	4.35294												9	10	3	1	0	14	5.28571
Total	80	26	18	12	136	4.58602			Totals	0	7	6	118	131	0.304212			Totals	89	19	18	12	138	4.70439												10	11	2	0	1	14	5.28571
Percent	58.8235	19.1176	13.2353	8.82353	100				Percent	0	5.34351	4.58015	90.0763	100				Percent	64.4928	13.7681	13.0435	8.69565	100													Totals	107	24	9	2	142	5.33381
				Total N	136								Total N	131								Total N	138													Percent	75.3521	16.9014	6.33803	1.40845	100
				FI overall	4.58602								FI overall	0.304212								FI overall	4.70439																	Total N	142
				STDEV	0.299396								STDEV	0.117991								STDEV	0.345829																	FI overall	5.33381
				SEM	0.025673								SEM	0.0103089								SEM	0.0294389																	STDEV	0.187012
																																								SEM	0.0156937
																		Hetero: N81T-7: 2-day adult female
																		Cohort	U	H	D	N	Total	Flight Index (FI)												Hetero: R908E-5/+: 2-day adult female
																		1	12	2	1	1	16	5.125												Cohort	U	H	D	N	Total	Flight Index (FI)
																		2	10	1	2	2	15	4.53333												1	11	2	1	0	14	5.42857
																		3	10	1	3	2	16	4.375												2	12	1	0	0	13	5.84615
																		4	9	1	1	0	11	5.45455												3	10	3	2	0	15	5.06667
																		5	9	3	2	2	16	4.375												4	10	1	2	0	13	5.23077
																		6	11	3	3	2	19	4.42105												5	11	2	1	0	14	5.42857
																		7	10	1	3	2	16	4.375												6	10	2	0	0	12	5.66667
																		8	10	0	1	1	12	5.16667												7	12	1	2	0	15	5.33333
																		9	9	1	2	2	14	4.42857												8	12	2	1	0	15	5.46667
																		10	9	0	2	2	13	4.46154												9	10	3	0	0	13	5.53846
																		Totals	99	13	20	16	148	4.67157												10	10	3	1	0	14	5.28571
																		Percent	66.8919	8.78378	13.5135	10.8108	100													Totals	108	20	10	0	138	5.42916
																						Total N	148													Percent	78.2609	14.4928	7.24638	0	100
																						FI overall	4.67157																	Total N	138
																						STDEV	0.409968																	FI overall	5.42916
																						SEM	0.0336991																	STDEV	0.222153
																																								SEM	0.0189109
																		Hetero: N81T-8: 2-day adult female																		Hetero: R908E-8/+: 2-day adult female
																		Cohort	U	H	D	N	Total	Flight Index (FI)												Cohort	U	H	D	N	Total	Flight Index (FI)
																		1	9	1	2	1	13	4.76923												1	11	2	2	0	15	5.2
																		2	8	1	0	1	10	5.2												2	11	2	1	1	15	5.06667
																		3	11	0	3	3	17	4.23529												3	12	2	3	0	17	5.05882
																		4	12	2	3	2	19	4.52632												4	12	3	0	0	15	5.6
																		5	10	2	2	1	15	4.8												5	10	1	2	0	13	5.23077
																		6	9	3	0	1	13	5.07692												6	10	2	2	0	14	5.14286
																		7	9	2	2	2	15	4.4												7	10	2	1	0	13	5.38462
																		8	8	1	1	1	11	4.90909												8	11	1	1	1	14	5.14286
																		9	10	4	2	1	17	4.70588												9	13	2	0	1	16	5.375
																		10	10	2	2	3	17	4.23529												10	12	1	0	0	13	5.84615
																		Totals	96	18	17	16	147	4.6858												Totals	112	18	12	3	145	5.30477
																		Percent	65.3061	12.2449	11.5646	10.8844	100													Percent	77.2414	12.4138	8.27586	2.06897	100
																						Total N	147																	Total N	145
																						FI overall	4.6858																	FI overall	5.30477
																						STDEV	0.333445																	STDEV	0.25334
																						SEM	0.0275021																	SEM	0.0210388
																		Hetero: N81T-3: 7-day adult female																		Hetero: R908E-4/+: 7-day adult female
																		Cohort	U	H	D	N	Total	Flight Index (FI)												Cohort	U	H	D	N	Total	Flight Index (FI)
																		1	2	5	4	2	13	3.07692												1	8	3	1	0	12	5.16667
																		2	1	4	5	1	11	2.90909												2	7	4	2	0	13	4.76923
																		3	1	4	3	2	10	2.8												3	7	2	1	0	10	5.2
																		4	2	4	3	2	11	3.09091												4	9	2	2	0	13	5.07692
																		5	2	2	4	2	10	2.8												5	8	4	1	0	13	5.07692
																		6	1	4	3	2	10	2.8												6	8	3	1	0	12	5.16667
																		7	2	5	3	2	12	3.16667												7	9	3	1	1	14	4.85714
																		8	2	3	2	2	9	3.11111												8	7	5	2	0	14	4.71429
																		9	1	4	3	2	10	2.8												9	9	2	2	0	13	5.07692
																		10	2	2	3	2	9	2.88889												10	8	2	1	1	12	4.83333
																		Totals	16	37	33	19	105	2.94436												Totals	80	30	14	2	126	4.99381
																		Percent	15.2381	35.2381	31.4286	18.0952	100													Percent	63.4921	23.8095	11.1111	1.5873	100
																						Total N	105																	Total N	126
																						FI overall	2.94436																	FI overall	4.99381
																						STDEV	0.150538																	STDEV	0.181352
																						SEM	0.014691																	SEM	0.0161561
																		Hetero: N81T-7: 7-day adult female																		Hetero: R908E-5/+: 7-day adult female
																		Cohort	U	H	D	N	Total	Flight Index (FI)												Cohort	U	H	D	N	Total	Flight Index (FI)
																		1	1	3	6	1	11	2.72727												1	7	2	1	0	10	5.2
																		2	2	4	4	2	12	3												2	7	2	1	0	10	5.2
																		3	2	5	2	3	12	3												3	7	2	1	0	10	5.2
																		4	3	3	5	2	13	3.07692												4	8	3	2	0	13	4.92308
																		5	1	4	4	1	10	3												5	8	3	1	0	12	5.16667
																		6	2	4	4	2	12	3												6	7	2	2	0	11	4.90909
																		7	2	3	5	2	12	2.83333												7	8	3	1	0	12	5.16667
																		8	2	3	2	2	9	3.11111												8	8	2	2	0	12	5
																		9	2	4	4	3	13	2.76923												9	8	2	1	1	12	4.83333
																		10	2	3	3	3	11	2.72727												10	9	1	1	1	12	5
																		Totals	19	36	39	21	115	2.92451												Totals	77	22	13	2	114	5.05988
																		Percent	16.5217	31.3043	33.913	18.2609	100													Percent	67.5439	19.2982	11.4035	1.75439	100
																						Total N	115																	Total N	114
																						FI overall	2.92451																	FI overall	5.05988
																						STDEV	0.145707																	STDEV	0.14207
																						SEM	0.0135872																	SEM	0.0133061
																																				hetero: R908E-8/+: 7-day adult female
																		Hetero: N81T-8: 7-day adult female																		Cohort	U	H	D	N	Total	Flight Index (FI)
																		Cohort	U	H	D	N	Total	Flight Index (FI)												1	6	2	1	0	9	5.11111
																		1	1	4	3	2	10	2.8												2	6	3	0	1	10	4.8
																		2	1	4	4	2	11	2.72727												3	7	2	1	1	11	4.72727
																		3	2	5	4	2	13	3.07692												4	6	2	2	0	10	4.8
																		4	3	3	5	1	12	3.33333												5	7	2	2	0	11	4.90909
																		5	1	5	3	3	12	2.66667												6	7	2	1	2	12	4.33333
																		6	2	4	3	3	12	2.83333												7	7	2	2	0	11	4.90909
																		7	3	3	5	3	14	2.85714												8	6	3	1	0	10	5
																		8	1	4	2	2	9	2.88889												9	8	2	2	1	13	4.61538
																		9	3	4	4	3	14	3												10	7	1	2	0	10	5
																		10	2	3	4	2	11	2.90909												Totals	67	21	14	5	107	4.82053
																		Totals	19	39	37	23	118	2.90927												Percent	62.6168	19.6262	13.0841	4.6729	100
																		Percent	16.1017	33.0508	31.3559	19.4915	100																	Total N	107
																						Total N	118																	FI overall	4.82053
																						FI overall	2.90927																	STDEV	0.224482
																						STDEV	0.191191																	SEM	0.0217014
																						SEM	0.0176006
																		Hetero: N81T-3: 14-day adult female																		Hetero: R908E-4/+: 14-day adult female
																		Cohort	U	H	D	N	Total	Flight Index (FI)												Cohort	U	H	D	N	Total	Flight Index (FI)
																		1	1	2	4	5	12	1.83333												1	3	7	4	2	16	3.375
																		2	0	3	5	4	12	1.83333												2	3	6	4	3	16	3.125
																		3	1	2	5	5	13	1.84615												3	3	5	4	3	15	3.06667
																		4	0	2	5	5	12	1.5												4	2	5	6	2	15	2.93333
																		5	0	2	6	5	13	1.53846												5	1	4	5	2	12	2.66667
																		6	0	4	4	4	12	2												6	1	6	5	4	16	2.5
																		7	1	2	5	5	13	1.84615												7	1	6	6	4	17	2.47059
																		8	0	2	4	5	11	1.45455												8	3	5	5	3	16	3
																		9	1	2	5	5	13	1.84615												9	3	6	6	2	17	3.17647
																		10	0	2	4	4	10	1.6												10	2	4	5	1	12	3.16667
																		Totals	4	23	47	47	121	1.72981												Totals	22	54	50	26	152	2.94804
																		Percent	3.30579	19.0083	38.843	38.843	100													Percent	14.4737	35.5263	32.8947	17.1053	100
																						Total N	121																	Total N	152
																						FI overall	1.72981																	FI overall	2.94804
																						STDEV	0.187703																	STDEV	0.305223
																						SEM	0.0170639																	SEM	0.0247568
																		Hetero: N81T-7: 14-day adult female																		Hetero: R908E-5/+: 14-day adult female
																		Cohort	U	H	D	N	Total	Flight Index (FI)												Cohort	U	H	D	N	Total	Flight Index (FI)
																		1	0	2	4	6	12	1.33333												1	2	7	5	3	17	2.94118
																		2	0	2	4	5	11	1.45455												2	3	6	5	2	16	3.25
																		3	1	2	6	5	14	1.85714												3	2	7	6	1	16	3.25
																		4	0	3	5	5	13	1.69231												4	2	7	5	1	15	3.33333
																		5	1	2	5	5	13	1.84615												5	3	5	5	3	16	3
																		6	0	3	5	6	14	1.57143												6	2	8	4	2	16	3.25
																		7	0	2	6	6	14	1.42857												7	2	6	4	3	15	2.93333
																		8	1	2	6	5	14	1.85714												8	3	7	3	4	17	3.05882
																		9	0	3	6	4	13	1.84615												9	2	6	7	2	17	2.94118
																		10	1	3	5	6	15	1.86667												10	2	7	8	1	18	3.11111
																		Totals	4	24	52	53	133	1.67534												Totals	23	66	52	22	163	3.1069
																		Percent	3.00752	18.0451	39.0977	39.8496	100													Percent	14.1104	40.4908	31.9018	13.4969	100
																						Total N	133																	Total N	163
																						FI overall	1.67534																	FI overall	3.1069
																						STDEV	0.210493																	STDEV	0.153303
																						SEM	0.018252																	SEM	0.0120076
																																				Hetero: R908E-8/+:14-day adult female
																		Hetero: N81T-8: 14-day adult female																		Cohort	U	H	D	N	Total	Flight Index (FI)
																		Cohort	U	H	D	N	Total	Flight Index (FI)												1	1	7	5	2	15	2.93333
																		1	0	2	5	6	13	1.38462												2	1	7	6	2	16	2.875
																		2	2	0	4	6	12	1.66667												3	3	7	6	3	19	3.05263
																		3	1	1	4	5	11	1.63636												4	2	6	6	3	17	2.82353
																		4	1	1	5	5	12	1.66667												5	2	6	4	3	15	2.93333
																		5	0	3	5	7	15	1.46667												6	2	7	4	1	14	3.42857
																		6	0	3	4	6	13	1.53846												7	3	6	5	1	15	3.46667
																		7	1	3	4	6	14	1.85714												8	2	4	5	2	13	2.92308
																		8	1	2	5	6	14	1.71429												9	1	5	6	2	14	2.71429
																		9	0	2	5	6	13	1.38462												10	1	6	4	2	13	2.92308
																		10	1	2	4	6	13	1.69231												Totals	18	61	51	21	151	3.00735
																		Totals	7	19	45	59	130	1.60078												Percent	11.9205	40.3974	33.7748	13.9073	100
																		Percent	5.38462	14.6154	34.6154	45.3846	100																	Total N	151
																						Total N	130																	FI overall	3.00735
																						FI overall	1.60078																	STDEV	0.247836
																						STDEV	0.153571																	SEM	0.0201686
																						SEM	0.013469
[truncated: 16 more columns]

## Sheet: Headless Flight
Heterozygotes									Heterozygotes
pwMhc2/+: female 2 day									Y97/+: female 2 day
Cohort	U	H	D	N	Total	Flight Index (FI)			Cohort	U	H	D	N	Total	Flight Index (FI)
1	8	0	1	1	10	5			1	0	0	0	10	10	0
2	19	1	0	0	20	5.9			2	0	0	1	10	11	0.181818
3	14	2	4	0	20	5			3	0	0	0	15	15	0
4	17	2	0	0	19	5.78947			4	0	0	0	20	20	0
5	18	1	0	1	20	5.6			5	0	0	0	20	20	0
6	9	2	3	1	15	4.53333			6	0	0	0	13	13	0
Total	85	8	8	3	104	5.3038			7	0	0	0	13	13	0
Percent	81.7308	7.69231	7.69231	2.88462	100				Total	0	0	1	101	102	0.030303
				STDEV	0.539866				Percent	0	0	0.980392	99.0196	100
				SEM	0.0529382								STDEV	0.074227
				Total N	104								SEM	0.00734956
				FI overall	5.3038								Total N	102
													FI overall	0.030303
pwMhc2/+: female 7 day
Cohort	U	H	D	N	Total	Flight Index (FI)			Y97/+: female 7 day
1	10	2	5	1	18	4.33333			Cohort	U	H	D	N	Total	Flight Index (FI)
2	11	1	2	0	14	5.28571			1	0	0	0	18	18	0
3	11	1	2	0	14	5.28571			2	0	0	0	14	14	0
4	12	6	3	0	21	4.85714			3	0	0	0	18	18	0
5	14	2	0	1	17	5.41176			4	0	0	0	10	10	0
6	9	1	3	0	13	4.92308			5	0	0	0	13	13	0
7	21	0	0	0	21	6			6	0	0	0	13	13	0
Total	88	13	15	2	118	5.2939			7	0	0	0	14	14	0
Percent	74.5763	11.0169	12.7119	1.69492	100				Total	0	0	0	100	100	0
				STDEV	0.521496				Percent	0	0	0	100	100
				SEM	0.0480076								STDEV	0
				Total N	118								SEM	0
				FI overall	5.2939								Total N	100
													FI overall	0
pwMhc2/+: female 21 day
Cohort	U	H	D	N	Total	Flight Index (FI)			Y97/+: female 21 day
1	10	3	6	0	19	4.42105			Cohort	U	H	D	N	Total	Flight Index (FI)
2	11	3	1	0	15	5.33333			1	0	0	0	19	19	0
3	10	3	2	4	19	4			2	0	0	0	13	13	0
4	15	2	0	0	17	5.76471			3	0	0	0	16	16	0
5	10	2	3	1	16	4.625			4	0	0	0	19	19	0
6	11	3	3	0	17	4.94118			5	0	0	1	17	18	0.111111
7	17	1	0	1	19	5.57895			6	0	0	0	20	20	0
Total	84	17	15	6	122	5.04053			Total	0	0	1	104	105	0.0185185
Percent	68.8525	13.9344	12.2951	4.91803	100				Percent	0	0	0.952381	99.0476	100
				STDEV	0.644751								STDEV	0.0453609
				SEM	0.058373								SEM	0.00442677
				Total N	122								Total N	105
				FI overall	5.04053								FI overall	0.0185185

## Sheet: UAS Flight
Site Directed Lines: pUASattB(Mimic) with DJ 694 gal4 driver (2 copies wild type plus 1 copy mutant)
Mhc: 7 day old female adults									N81T: 7 day old female adults									R908E: 7 day old female adults									N1168D: 7 day old female adults
Cohort	U	H	D	N	Total	Flight Index (FI)			Cohort	U	H	D	N	Total	Flight Index (FI)			Cohort	U	H	D	N	Total	Flight Index (FI)			Cohort	U	H	D	N	Total	Flight Index (FI)
1	7	5	3	0	15	4.53333			1	6	3	2	0	11	4.72727			1	6	3	2	0	11	4.72727			1	4	5	1	0	10	4.6
2	7	4	2	0	13	4.76923			2	5	5	1	0	11	4.72727			2	6	3	2	0	11	4.72727			2	6	4	2	0	12	4.66667
3	8	3	2	0	13	4.92308			3	6	3	2	0	11	4.72727			3	6	3	2	0	11	4.72727			3	4	5	1	0	10	4.6
4	7	4	2	0	13	4.76923			4	6	4	2	0	12	4.66667			4	6	4	2	0	12	4.66667			4	5	4	2	0	11	4.54545
5	6	3	2	0	11	4.72727			5	6	5	1	0	12	4.83333			5	7	4	2	0	13	4.76923			5	7	4	2	0	13	4.76923
6	7	3	2	0	12	4.83333			6	7	4	2	0	13	4.76923			6	8	4	3	0	15	4.66667			6	5	5	1	0	11	4.72727
7	7	4	2	0	13	4.76923			7	7	3	3	0	13	4.61538			7	7	4	2	0	13	4.76923			7	7	5	2	0	14	4.71429
8	8	4	3	0	15	4.66667			8	6	4	1	0	11	4.90909			8	7	4	2	0	13	4.76923			8	5	4	1	0	10	4.8
9	8	2	2	0	12	5			9	7	3	2	0	12	4.83333			9	7	3	2	0	12	4.83333			9	5	4	1	0	10	4.8
10	7	3	2	0	12	4.83333			10	6	4	2	0	12	4.66667			10	7	3	3	0	13	4.61538			10	6	5	2	0	13	4.61538
Totals	72	35	22	0	129	4.78247			Totals	62	38	18	0	118	4.74755			Totals	67	35	22	0	124	4.72716			Totals	54	45	15	0	114	4.68383
Percent	55.814	27.1318	17.0543	0	100				Percent	52.5424	32.2034	15.2542	0	100				Percent	54.0323	28.2258	17.7419	0	100				Percent	47.3684	39.4737	13.1579	0	100
				Total N	129								Total N	118								Total N	124								Total N	114
				FI overall	4.78247								FI overall	4.74755								FI overall	4.72716								FI overall	4.68383
				STDEV	0.129664								STDEV	0.090104								STDEV	0.0635918								STDEV	0.091458
				SEM	0.0114163								SEM	0.00829474								SEM	0.00571071								SEM	0.00856583
Mhc: 14 day old female adults									N81T: 14 day old female adults									R908E: 14 day old female adults									N1168D: 14 day old female adults
Cohort	U	H	D	N	Total	Flight Index (FI)			Cohort	U	H	D	N	Total	Flight Index (FI)			Cohort	U	H	D	N	Total	Flight Index (FI)			Cohort	U	H	D	N	Total	Flight Index (FI)
1	8	3	2	1	14	4.57143			1	3	7	1	0	11	4.36364			1	3	6	3	0	12	4			1	4	4	2	0	10	4.4
2	7	3	2	1	13	4.46154			2	4	8	1	0	13	4.46154			2	4	5	4	0	13	4			2	5	4	3	0	12	4.33333
3	6	4	2	0	12	4.66667			3	4	7	2	0	13	4.30769			3	3	5	3	0	11	4			3	4	4	3	0	11	4.18182
4	7	4	2	1	14	4.42857			4	4	6	1	0	11	4.54545			4	4	6	4	0	14	4			4	5	4	2	0	11	4.54545
5	8	3	3	1	15	4.4			5	3	6	2	0	11	4.18182			5	3	6	3	0	12	4			5	4	5	1	0	10	4.6
6	7	3	3	0	13	4.61538			6	3	8	2	0	13	4.15385			6	4	5	4	0	13	4			6	4	5	2	0	11	4.36364
7	7	3	2	1	13	4.46154			7	4	9	1	0	14	4.42857			7	3	5	3	0	11	4			7	3	4	2	0	9	4.22222
8	6	4	2	0	12	4.66667			8	3	6	1	0	10	4.4			8	4	6	2	0	12	4.33333			8	4	5	1	0	10	4.6
9	7	4	1	1	13	4.61538			9	4	7	1	0	12	4.5			9	4	4	3	0	11	4.18182			9	4	4	2	0	10	4.4
10	8	4	2	0	14	4.85714			10	4	8	0	0	12	4.66667			10	4	5	3	0	12	4.16667			10	4	4	2	0	10	4.4
Totals	71	35	21	6	133	4.57443			Totals	36	72	12	0	120	4.40092			Totals	36	53	32	0	121	4.06818			Totals	41	43	20	0	104	4.40465
Percent	53.3835	26.3158	15.7895	4.51128	100				Percent	30	60	10	0	100				Percent	29.7521	43.8017	26.4463	0	100				Percent	39.4231	41.3462	19.2308	0	100
				Total N	133								Total N	120								Total N	121								Total N	104
				FI overall	4.57443								FI overall	4.40092								FI overall	4.06818								FI overall	4.40465
				STDEV	0.140434								STDEV	0.158079								STDEV	0.118067								STDEV	0.143727
				SEM	0.0121772								SEM	0.0144306								SEM	0.0107334								SEM	0.0140936
Mhc: 21 day old female adults									N81T: 21 day old female adults									R908E: 21 day old female adults									N1168D: 21 day old female adults
Cohort	U	H	D	N	Total	Flight Index (FI)			Cohort	U	H	D	N	Total	Flight Index (FI)			Cohort	U	H	D	N	Total	Flight Index (FI)			Cohort	U	H	D	N	Total	Flight Index (FI)
1	3	4	4	1	12	3.5			1	2	3	5	2	12	2.83333			1	1	4	6	4	15	2.26667			1	2	3	3	3	11	2.72727
2	2	4	5	1	12	3.16667			2	1	3	5	2	11	2.54545			2	1	3	5	3	12	2.33333			2	1	4	4	2	11	2.72727
3	3	6	4	1	14	3.57143			3	2	2	5	2	11	2.72727			3	0	3	5	3	11	2			3	1	4	4	2	11	2.72727
4	2	5	4	1	12	3.33333			4	2	3	5	2	12	2.83333			4	1	3	5	3	12	2.33333			4	2	3	4	2	11	2.90909
5	3	4	5	2	14	3.14286			5	2	3	5	2	12	2.83333			5	1	2	5	3	11	2.18182			5	1	4	4	2	11	2.72727
6	3	3	3	2	11	3.27273			6	2	3	6	2	13	2.76923			6	1	4	5	4	14	2.28571			6	1	4	4	2	11	2.72727
7	2	5	3	2	12	3.16667			7	2	2	6	3	13	2.46154			7	1	4	3	4	12	2.33333			7	1	4	4	2	11	2.72727
8	3	4	5	1	13	3.38462			8	2	3	4	1	10	3.2			8	2	5	6	5	18	2.44444			8	2	3	4	2	11	2.90909
9	2	6	4	2	14	3.14286			9	2	3	5	1	11	3.09091			9	1	3	5	3	12	2.33333			9	1	4	4	2	11	2.72727
10	3	4	5	2	14	3.14286			10	2	3	6	3	14	2.57143			10	1	3	5	3	12	2.33333			10	1	4	4	2	11	2.72727
Totals	26	45	42	15	128	3.2824			Totals	19	28	52	20	119	2.78658			Totals	10	34	50	35	129	2.28453			Totals	13	37	39	21	110	2.76364
Percent	20.3125	35.1562	32.8125	11.7188	100				Percent	15.9664	23.5294	43.6975	16.8067	100				Percent	7.75194	26.3566	38.7597	27.1318	100				Percent	11.8182	33.6364	35.4545	19.0909	100
				Total N	128								Total N	119								Total N	129								Total N	110
				FI overall	3.2824								FI overall	2.78658								FI overall	2.28453								FI overall	2.76364
				STDEV	0.159593								STDEV	0.231898								STDEV	0.119865								STDEV	0.0766613
				SEM	0.0141061								SEM	0.0212581								SEM	0.0105535								SEM	0.00730937
Mhc: 28 day old female adults									N81T: 28 day old female adults									R908E: 28 day old female adults									N1168D: 28 day old female adults
Cohort	U	H	D	N	Total	Flight Index (FI)			Cohort	U	H	D	N	Total	Flight Index (FI)			Cohort	U	H	D	N	Total	Flight Index (FI)			Cohort	U	H	D	N	Total	Flight Index (FI)
1	2	4	4	3	13	2.76923			1	1	3	5	3	12	2.33333			1	1	5	4	4	14	2.42857			1	1	3	5	3	12	2.33333
2	1	4	3	2	10	2.8			2	1	2	5	2	10	2.4			2	0	4	5	3	12	2.16667			2	1	3	4	3	11	2.36364
3	1	4	3	2	10	2.8			3	0	4	6	3	13	2.15385			3	1	2	5	4	12	2			3	0	4	4	3	11	2.18182
4	1	4	3	2	10	2.8			4	1	3	6	3	13	2.30769			4	0	5	4	3	12	2.33333			4	1	3	5	3	12	2.33333
5	1	3	4	2	10	2.6			5	1	3	4	3	11	2.36364			5	0	4	3	3	10	2.2			5	1	3	4	3	11	2.36364
6	2	4	3	3	12	2.83333			6	1	2	5	3	11	2.18182			6	1	2	5	4	12	2			6	1	2	4	3	10	2.2
7	1	4	2	3	10	2.6			7	0	3	5	2	10	2.2			7	1	2	5	4	12	2			7	1	3	4	3	11	2.36364
8	1	3	3	2	9	2.66667			8	0	4	5	2	11	2.36364			8	1	2	5	4	12	2			8	1	2	4	3	10	2.2
9	2	4	2	3	11	2.90909			9	1	2	6	2	11	2.36364			9	1	2	5	4	12	2			9	0	4	5	2	11	2.36364
10	1	3	3	3	10	2.4			10	1	2	4	4	11	2			10	1	2	5	4	12	2			10	1	3	4	3	11	2.36364
Totals	13	37	30	25	105	2.71783			Totals	7	28	51	27	113	2.26676			Totals	7	30	46	37	120	2.11286			Totals	8	30	43	29	110	2.30667
Percent	12.381	35.2381	28.5714	23.8095	100				Percent	6.19469	24.7788	45.1327	23.8938	100				Percent	5.83333	25	38.3333	30.8333	100				Percent	7.27273	27.2727	39.0909	26.3636	100
				Total N	105								Total N	113								Total N	120								Total N	110
				FI overall	2.71783								FI overall	2.26676								FI overall	2.11286								FI overall	2.30667
				STDEV	0.150636								STDEV	0.128062								STDEV	0.161656								STDEV	0.0788759
				SEM	0.0147006								SEM	0.012047								SEM	0.0147571								SEM	0.00752052
Mhc: 42 day old female adults									N81T: 42 day old female adults									R908E: 42 day old female adults									N1168D: 42 day old female adults
Cohort	U	H	D	N	Total	Flight Index (FI)			Cohort	U	H	D	N	Total	Flight Index (FI)			Cohort	U	H	D	N	Total	Flight Index (FI)			Cohort	U	H	D	N	Total	Flight Index (FI)
1	0	3	3	5	11	1.63636			1	0	0	5	7	12	0.833333			1	0	0	5	8	13	0.769231			1	0	0	2	8	10	0.4
2	0	2	3	5	10	1.4			2	0	0	5	8	13	0.769231			2	0	0	6	7	13	0.923077			2	0	0	2	9	11	0.363636
3	0	1	4	5	10	1.2			3	0	0	5	7	12	0.833333			3	0	0	5	8	13	0.769231			3	0	0	2	10	12	0.333333
4	0	1	5	5	11	1.27273			4	0	0	5	7	12	0.833333			4	0	0	6	8	14	0.857143			4	0	0	3	10	13	0.461538
5	0	2	3	5	10	1.4			5	0	0	4	7	11	0.727273			5	0	0	6	7	13	0.923077			5	0	0	3	11	14	0.428571
6	0	2	3	5	10	1.4			6	0	0	4	7	11	0.727273			6	0	0	5	7	12	0.833333			6	0	0	3	10	13	0.461538
7	0	1	5	5	11	1.27273			7	0	0	4	8	12	0.666667			7	0	0	6	7	13	0.923077			7	0	0	2	11	13	0.307692
8	0	1	4	5	10	1.2			8	0	0	5	7	12	0.833333			8	0	0	6	9	15	0.8			8	0	0	2	11	13	0.307692
9	0	2	3	6	11	1.27273			9	0	0	4	7	11	0.727273			9	0	0	5	8	13	0.769231			9	0	0	2	12	14	0.285714
10	0	2	3	5	10	1.4			10	0	0	4	6	10	0.8			10	0	0	5	8	13	0.769231			10	0	0	2	11	13	0.307692
Totals	0	17	36	51	104	1.34545			Totals	0	0	45	71	116	0.775105			Totals	0	0	55	77	132	0.833663			Totals	0	0	23	103	126	0.365741
Percent	0	16.3462	34.6154	49.0385	100				Percent	0	0	38.7931	61.2069	100				Percent	0	0	41.6667	58.3333	100				Percent	0	0	18.254	81.746	100
				Total N	104								Total N	116								Total N	132								Total N	126
				FI overall	1.34545								FI overall	0.775105								FI overall	0.833663								FI overall	0.365741
				STDEV	0.131111								STDEV	0.0604052								STDEV	0.0685365								STDEV	0.0675307
				SEM	0.0128565								SEM	0.00560848								SEM	0.00596533								SEM	0.00601611

## Sheet: ATPase
[Actin] (μM)		pwMhc2 Rate (sec^-1)							R908E-4 Rate (sec^-1)							N81T-8 Rate (sec^-1)
		Assay 1	Assay 2	Assay 3	Assay 4	Mean	STDEV		Assay 1	Assay 2	Assay 3	Assay 4	Mean	STDEV		Assay 1	Assay 2	Mean	STDEV
0		0	0	0	0	0	0		0	0	0	0	0	0		0	0	0	0
0.2		0.529629	0.321112	0.215055	0.571007	0.409201	0.169446		0.289703	0.232826	0.126545	0.195933	0.211252	0.0683861		0	0.057969	0.0421184	0.0368456
0.4		0.567536	0.442694	0.470244	0.515426	0.498975	0.0546634		0.308265	0.327923	0.152533	0.22251	0.252808	0.0810163		0	0.00534053	0.0287856	0.0453119
0.6		0.733732	0.464982	0.765104	0.566932	0.632688	0.141648		0.306837	0.34617	0.216915	0.282627	0.288137	0.0542233		0	0.027091	0.0271048	0.0271116
0.8		0.731714	0.470761	0.637045	0.618112	0.614408	0.107891		0.320096	0.44947	0.206271	0.33578	0.327904	0.0994916		0	0	0.0331639	0.0574415
1		1.09166	0.734207	0.650501	1.10204	0.894602	0.236061		0.402912	0.453214	0.268434	0.46793	0.398122	0.0908301		0	0	0.0302767	0.0524408
2		1.02778	0.760976	0.89293	1.02902	0.927676	0.128175		0.571603	0.625995	0.374279	0.560306	0.533046	0.10966		0	0	0.0365534	0.0633124
3		1.04594	0.708263	0.699451	0.859017	0.828168	0.162606		0.473489	0.765134	0.41966	0.460598	0.52972	0.158611		0	0	0.0528705	0.0915744
4		1.22109	0.731495	-------	-------	0.976291	0.346194		0.424534	0.787839	0.590019	0.671011	0.618351	0.152607		0.0159845	0	0.0561973	0.0838752
Basal		0.1023	0.0427	0.2083	0.0596	0.103225	0.0744044		0.0656	0.0578	0.046687	0.10374	0.0684567	0.0247693		0.0001	0	5e-05	7.07107e-05
Vmax		1.262	0.825	0.9224	1.061	1.0176	0.189537		0.5037	0.9118	0.6909	0.7212	0.7069	0.167068		0	0	0	0
Km		0.3865	0.3557	0.3451	0.294	0.345325	0.0384592		1.292	0.2407	0.8255	0.7714	0.7824	0.430159		1.515	0	0.7575	1.07127
[Actin] (μM)		pwMhc2 Average A650							R908E-4 Average A650							N81T-8 Average A650
		Assay 1	Assay 2	Assay 3	Assay 4				Assay 1	Assay 2	Assay 3	Assay 4				Assay 1	Assay 2
pmol standard 0		5e-05	0.001	5e-05	0.0002				0.001	0.0001	0	0.00015				0	5e-05
pmol standard 1000		0.1737	0.1448	0.17185	0.1121				0.09	0.1469	0.1381	0.094				0.13855	0.1301
pmol standard 2000		0.3465	0.3583	0.30225	0.2377				0.24255	0.29525	0.2926	0.2131				0.33535	0.2526
pmol standard 3000		0.4989	0.5555	0.4595	0.3867				0.30875	0.4687	0.44975	0.34925				0.47535	0.39145
pmol standard 4000		0.6518	0.7806	0.6138	0.5307				0.53485	0.6333	0.59015	0.4933				0.64485	0.5569
pmol standard 5000		0.7911	0.9525	0.80555	0.7508				0.6252	0.8134	0.78565	0.68965				0.8532	0.75235
pmol standard 6000		1.021	1.11385	0.9801	0.8939				0.83705	0.95865	0.9211	0.8356				0.9967	0.90515
pmol standard 7000		1.09355	1.2556	1.07565	1.0204				0.956	1.08855	1.0492	0.96515				1.1806	1.0416
pmol standard 8000		1.33295	1.3834	1.2238	1.16				1.0841	1.2164	1.1979	1.1158				1.321	1.1615
Basal (myosin no actin)		0.29235	0.10255	0.21785	0.18815				0.1134	0.2613	0.22145	0.1475				0.04165	0.0374
Blank (actin no myosin)		0.0591	0.03015	0.03825	0.115				0.04905	0.06675	0.07845	0.0343				0.0414	0.0475
0.2		0.4319	0.19485	0.1368	0.2791				0.12755	0.3077	0.20565	0.1174				0.0427	0.0535
0.4		0.46715	0.2376	0.19955	0.26205				0.12405	0.39235	0.24285	0.129				0.0506	0.0602
0.6		0.57355	0.24555	0.2662	0.30835				0.13245	0.4192	0.28005	0.1495				0.05365	0.06765
0.8		0.5797	0.25165	0.24645	0.31255				0.1488	0.5036	0.2837	0.16825				0.05955	0.0656
1		0.80885	0.3717	0.25415	0.48615				0.157	0.5289	0.3366	0.2072				0.06825	0.0836
2		0.783	0.398	0.3375	0.5023				0.24	0.70755	0.4587	0.2526				0.09425	0.1004
3		0.8151	0.40945	0.3294	0.46355				0.22425	0.85735	0.53115	0.2548				0.1405	0.1383
4		0.9905	0.44665	-------	-------				0.2546	0.9209	0.6819	0.33895				0.19105	0.16895
0.2 no myosin		0.0718	0.0406	0.04555	0.08565				0.04045	0.0632	0.073	0.03565				0.0414	0.0411
0.4 no myosin		0.08545	0.0318	0.0533	0.0994				0.0324	0.06785	0.0903	0.04				0.052	0.06135
0.6 no myosin		0.09715	0.0303	0.0564	0.11615				0.04115	0.07935	0.0782	0.0441				0.0574	0.0632
0.8 no myosin		0.10445	0.03395	0.06425	0.10465				0.05425	0.07685	0.09	0.04835				0.0631	0.08255
1 no myosin		0.1285	0.0423	0.06905	0.1298				0.04215	0.099	0.0953	0.05125				0.0694	0.08595
2 no myosin		0.13905	0.05725	0.10015	0.16835				0.0838	0.1323	0.13635	0.07145				0.10135	0.1139
3 no myosin		0.1608	0.09105	0.13375	0.18175				0.0921	0.16505	0.17405	0.10085				0.138	0.1423
4 no myosin		0.2364	0.1184	-------	-------				0.13445	0.2095	0.19435	0.1276				0.1803	0.1823

## Sheet: Motility
pwMhc2
Slide Set 1
Velocities (μm/s)	3.898	4.392	6.102	5.233	6.314	6.644	5.655	6.574	5.545	6.066	5.918	7.377	7.01	4.753	3.715	5.46	6.13	7.464	5.776	4.924	6.007	7.843	5.654	6.987	5.172	6.015	5.73	6.422	5.377	5.966	4.551	4.975	7.059
Average velocity (μm/s)	5.84
STD	0.99
N	33
Slide Set 2
Velocities (μm/s)	6.414	7.316	7.92	6.716	8.867	7.809	6.915	6.714	7.503	5.821	8.378	7.417	6.872	6.092	5.74	9.136	6.348	6.585	6.861	6.948	7.074	7.754	6.718	7.672	6.391	6.364	7.194
Average velocity (μm/s)	7.09
STD	0.85
N	27
Slide Set 3
Velocities (μm/s)	6.393	5.019	6.591	6.806	6.668	5.309	6.939	7.358	6.786	6.619	7.175	6.974	7.428	8.54	7.453	6.614	6.881	6.296	7.219	6.343	7.085	7.852	7.754	8.086	7.867	7.343	8.288
Average velocity (μm/s)	7.03
STD	0.8
N	27
R908E-4
Slide Set 1
Velocities (μm/s)	6.4	7.2	3.4	4.7	5.6	6.2	6.4	6.3	6.2	5.8	7.2	7.6	6.9	3.7	5.7	4.4	4.3	6.1	6.3	4.3	6.3	5.7	5.8	6.4	6.6	5.9
Average velocity (μm/s)	5.82308
STD	1.07974
N	26
Slide Set 2
Velocities (μm/s)	6.5	4.9	5.6	4.3	6.7	7.7	6.8	6.6	5.3	6	4.1	5.8	6.6	6.3	6.3	5.2	5.5	6.2	5.1	5.8	5.9	5.7	6.1	6.6	6.8	6.5	4.7	4	6.4	4.2	4.9	5.5	6.3	7.8	7.5	8	5.6	6.2	7.5	5.7	5.6	7.3	6.6	3.7	6.1	5.8	5.8	5.2	5.4
Average velocity (μm/s)	5.93
STD	0.95
N	59
Slide Set 3
Velocities (μm/s)	6.246	6.352	6.103	6.507	4.82	7.311	8.782	7.065	6.13	9.696	8.029	7.096	8.54	8.516	5.77	7.822	8.503	9.513	5.646	4.549	7.779	6.721	6.253	6.423	5.942	9.204	8.979	4.984	8.605	5.47	6.472	6.381	7.238	6.97	7.881	8.373	7.664	10.212	6.788	5.47	6.424	7.79	6.959	7.688	8.202	6.65	7.987	11.82
Average velocity (μm/s)	7.13
STD	1.39
N	48
[truncated: 10 more columns]

## Sheet: Filament Forming
pwMhc2
EC50 mean	160.675
SEM	2.01675
Gel 1	EC50	165.9
	Salt Concentration	500	400	300	275	250	225	200	175	150	125	100	50
	Pixel Total Pellet	1698	5089	7154	4244	4052	13784	26955	26584	40678	53554	50245	56864
	Pixel Total Sup	57425	61695	74089	48075	53683	62558	30185	36312	36639	7267	4507	617
	Total Pixels	59123	66784	81243	52319	57735	76342	57140	62896	77317	60821	54752	57481
	Percent Pixels in Pellet	0.0287198	0.0762009	0.0880568	0.0811178	0.0701827	0.180556	0.471736	0.422666	0.52612	0.880518	0.917683	0.989266
	Percent Pixels in Sup	0.97128	0.923799	0.911943	0.918882	0.929817	0.819444	0.528264	0.577334	0.47388	0.119482	0.0823166	0.010734
Gel 2	EC50	157.3
	Salt Concentration	500	400	300	275	250	225	200	175	150	125	100	50
	Pixel Total Pellet	6957	9449	6367	8344	5180	15092	17772	26498	43473	56109	56156	60439
	Pixel Total Supernatant	51129	56982	60658	63223	60879	65010	56278	46343	26032	6665	1902	749
	Total Pixels	58086	66431	67025	71567	66059	80102	74050	72841	69505	62774	58058	61188
	Percent Pixels in Pellet	0.119771	0.142238	0.0949944	0.11659	0.0784148	0.18841	0.24	0.363779	0.625466	0.893825	0.96724	0.987759
	Percent Pixels in Supernatant	0.880229	0.857762	0.905006	0.88341	0.921585	0.81159	0.76	0.636221	0.374534	0.106175	0.0327603	0.012241
Gel 3	EC50	157.7
	Salt Concentration	500	300	275	250	225	200	175	150	125	100	Did not perform 400 & 50 due to low myosin conc.
	Pixel Total Pellet	15067	18842	17504	23800	36233	52055	78699	118538	132638	150702
	Pixel Total Sup	161073	149357	155496	136600	137181	127880	122478	68932	19737	4888
	Total Pixels	176140	168199	173000	160400	173414	179935	201177	187470	152375	155590
	Percent Pixels in Pellet	0.0855399	0.112022	0.101179	0.148379	0.208939	0.289299	0.391193	0.632304	0.870471	0.968584
	Percent Pixels in Sup	0.91446	0.887978	0.898821	0.851621	0.791061	0.710701	0.608807	0.367696	0.129529	0.0314159
Gel 4	EC50	161.8
	Salt Concentration	500	400	300	275	250	225	200	175	150	125	100	50
	Pixel Total Pellet	8098	5159	5702	7478	8063	14764	24939	30939	42792	46340	51289	52633
	Pixel Total Sup	55670	62271	42004	57904	61410	57330	51458	35834	25772	13323	3519	396
	Total Pixels	63768	67430	47706	65382	69473	72094	76397	66773	68564	59663	54808	53029
	Percent Pixels in Pellet	0.126992	0.076509	0.119524	0.114374	0.116059	0.204788	0.32644	0.463346	0.624118	0.776696	0.935794	0.992532
	Percent Pixels in Sup	0.873008	0.923491	0.880476	0.885626	0.883941	0.795212	0.67356	0.536654	0.375882	0.223304	0.064206	0.00746761
R908E-4
EC50 mean	155.9
SEM	1.23423
Gel 1	EC50	154.2
	Salt Concentration	500	400	300	275	250	225	200	175	150	125	100	50
	Pixel Total Pellet	11303	15995	16851	16269	12616	18644	28232	48458	74185	76280	77673	89052
	Pixel Total Supernatant	66603	75244	98261	105254	85815	76565	78753	72157	50094	22327	9926	1505
	Total Pixels	77906	91239	115112	121523	98431	95209	106985	120615	124279	98607	87599	90557
	Percent Pixels in Pellet	0.145085	0.175309	0.146388	0.133876	0.128171	0.195822	0.263887	0.401758	0.596923	0.773576	0.886688	0.983381
	Percent Pixels in Supernatant	0.854915	0.824691	0.853612	0.866124	0.871829	0.804178	0.736113	0.598242	0.403077	0.226424	0.113312	0.0166194
Gel 2	EC50	155.2
	Salt Concentration	500	400	300	275	250	225	200	175	150	125	100	50
	Pixel Total Pellet	16597	18127	21123	25683	23213	31591	47870	57292	85884	128984	87607	95783
	Pixel Total Sup	102203	106250	96855	101540	103978	100320	89047	78642	62991	18135	5568	441
	Total Pixels	118800	124377	117978	127223	127191	131911	136917	135934	148875	147119	93175	96224
	Percent Pixels in Pellet	0.139705	0.145742	0.179042	0.201874	0.182505	0.239487	0.349628	0.421469	0.576887	0.876732	0.940241	0.995417
	Percent Pixels in Sup	0.860295	0.854258	0.820958	0.798126	0.817495	0.760513	0.650372	0.578531	0.423113	0.123268	0.0597585	0.00458306
Gel 3	EC50	158.3
	Salt Concentration	500	400	300	275	250	225	200	175	150	125	100	50
	Pixel Total Pellet	15519	13481	15508	10249	12691	16589	32796	44386	58293	66181	73321	70321
	Pixel Total Sup	95342	84236	75192	87168	84277	86497	56546	61062	40611	8826	3095	1040
	Total Pixels	110861	97717	90700	97417	96968	103086	89342	105448	98904	75007	76416	71361
	Percent Pixels in Pellet	0.14	0.138	0.171	0.1052	0.1309	0.1609	0.3671	0.4209	0.5894	0.8823	0.9595	0.9854
	Percent Pixels in Sup	0.86	0.862	0.829	0.8948	0.8691	0.8391	0.6329	0.5791	0.4106	0.1177	0.0405	0.0146
N1168D-2
EC50 mean	143.9
SEM	5.04546
Gel 1	EC50	149.4
	Salt Concentration	500	400	300	275	250	225	200	175	150	125	100	50
	Pixel Total Pellet	6336	8710	15588	9786	20367	19182	12662	46277	43874	48502	77960	78128
	Pixel Total Sup	104642	118381	59197	101407	92026	85248	78107	118371	74932	37946	6310	1363
	Total Pixels	110978	127091	74785	111193	112393	104430	90769	164648	118806	86448	84270	79491
	Percent Pixels in Pellet	0.0570924	0.0685336	0.208438	0.0880091	0.181212	0.183683	0.139497	0.281066	0.369291	0.561054	0.925122	0.982853
	Percent Pixels in Sup	0.942908	0.931466	0.791562	0.911991	0.818788	0.816317	0.860503	0.718934	0.630709	0.438946	0.0748784	0.0171466
Gel 2	EC50	129.2
	Salt Concentration	300	275	250	225	200	175	150	125	100	Did not perform 500, 400 & 50 due to low myosin conc.
	Pixel Total Pellet	12611	27275	8648	12299	15676	34371	61346	62221	98394
	Pixel Total Sup	129959	114699	118996	119641	111788	105267	36986	63851	16168
	Total Pixels	142570	141974	127644	131940	127464	139638	98332	126072	114562
	Percent Pixels in Pellet	0.0884548	0.192113	0.0677509	0.0932166	0.122984	0.246144	0.623866	0.493535	0.858871
	Percent Pixels in Sup	0.911545	0.807887	0.932249	0.906783	0.877016	0.753856	0.376134	0.506465	0.141129
Gel 3	EC50	151.4
	Salt Concentration	500	400	300	275	250	225	200	175	150	125	100	50
	Pixel Total Pellet	23271	13001	13447	12260	19372	29177	34116	47708	65108	98933	99920	99841
	Pixel Total Sup	140466	106229	100192	105618	105910	105035	82871	81712	56682	21099	7518	546
	Total Pixels	163737	119230	113639	117878	125282	134212	116987	129420	121790	120032	107438	100387
	Percent Pixels in Pellet	0.142124	0.109041	0.118331	0.104006	0.154627	0.217395	0.291622	0.368629	0.534592	0.824222	0.930025	0.994561
	Percent Pixels in Sup	0.857876	0.890959	0.881669	0.895994	0.845373	0.782605	0.708378	0.631371	0.465408	0.175778	0.0699752	0.00543895
Gel 4	EC50	145.6
	Salt Concentration	500	400	300	275	250	225	200	175	150	125	100	50
	Pixel Total Pellet	8435	12451	4873	9803	11082	17297	28898	63298	42277	52854	61933	65534
	Pixel Total Sup	70684	75717	70098	75898	75347	73282	52147	88341	46431	19481	6948	394
	Total Pixels	79119	88168	74971	85701	86429	90579	81045	151639	88708	72335	68881	65928
	Percent Pixels in Pellet	0.106612	0.141219	0.0649985	0.114386	0.128221	0.19096	0.356567	0.417426	0.476586	0.730684	0.89913	0.994024
	Percent Pixels in Sup	0.893388	0.858781	0.935002	0.885614	0.871779	0.80904	0.643433	0.582574	0.523414	0.269316	0.10087	0.00597622

## Sheet: K48 Ub Western
Summary:
Line	pwMhc2	R908E-4	N1168D-2	N81T-8
Day 2 Mean Ratio to pwMhc2	1	1.51433	2.73649	1.60689
Day 2 SEM	0	0.303236	0.464026	0.212085
Day 7 Mean Ratio to pwMhc2	1	0.993727	1.39716	1.70736
Day 7 SEM	0	0.148201	0.165967	0.329725
Day 21 Mean Ratio to pwMhc2	1	1.49751	3.7537	3.22833
Day 21 SEM	0	0.379256	1.31765	1.39908
Day 2
Line	K48 Ub Pixels	Total Protein Pixels	Norm. Factor	Normalized K48 Ub	Ratio to pwMhc2
Blot 1
pwMhc2	108202	384827	1	108202	1
R908E-4	139619	333735	1.15309	160993	1.4879
N1168D-2	290976	295425	1.30262	379032	3.503
N81T-8	183429	364006	1.0572	193921	1.79221
Blot 2
pwMhc2	94561	474648	1	94561	1
R908E-4	162463	397357	1.19451	194064	2.05226
N1168D-2	265940	475667	0.997858	265370	2.80634
N81T-8	164659	448053	1.05936	174433	1.84466
Blot 3
pwMhc2	156393	580540	1	156393	1
R908E-4	173597	642590	0.903438	156834	1.00282
N1168D-2	324735	634397	0.915105	297167	1.90013
N81T-8	239810	751973	0.772022	185139	1.1838
Day 7
Line	K48 Ub Pixels	Total Protein Pixels	Norm. Factor	Normalized K48 Ub	Ratio to pwMhc2
Blot 1
pwMhc2	238247	1066036	1	238247	1
R908E-4	273372	1009767	1.05572	288606	1.21137
N1168D-2	333248	976491	1.0917	363807	1.52702
N81T-8	266569	1054909	1.01055	269381	1.13068
Blot 2
pwMhc2	54876	527670	1	54876	1
R908E-4	45138	610753	0.863966	38997.7	0.710651
N1168D-2	72863	656217	0.804109	58589.8	1.06768
N81T-8	94701	400673	1.31696	124717	2.27271
Blot 3
pwMhc2	220959	883133	1	220959	1
R908E-4	248404	937373	0.942136	234030	1.05916
N1168D-2	321718	805276	1.09668	352823	1.59678
N81T-8	326892	760194	1.16172	379757	1.71868
Day 21
Line	K48 Ub Pixels	Total Protein Pixels	Norm. Factor	Normalized K48 Ub	Ratio to pwMhc2
Blot 1
pwMhc2	79702	673966	1	79702	1
R908E-4	89696	1020209	0.660616	59254.6	0.74
N1168D-2	159752	836182	0.806004	128761	1.62
N81T-8	145346	736370	0.915255	133029	1.66747
Blot 2
pwMhc2	44330	663808	1	44330	1
R908E-4	101464	797269	0.832602	84479.2	1.91
N1168D-2	309925	752852	0.881724	273268	6.16
N81T-8	233916	582223	1.14013	266694	6.02
Blot 3
pwMhc2	59323	623362	1	59323	1
R908E-4	76030	433598	1.43765	109304	1.84253
N1168D-2	146035	440817	1.41411	206509	3.48109
N81T-8	97652	513699	1.21348	118498	1.99751

[truncated: 3 more sheets: FOXO Western, PTM+FOXO Flight, Jump]
